# Supplementary material for: Qingryllus jiguanshanensis sp. n. from Sichuan, China, the second species of Qingryllus (Orthoptera, Gryllidae)
Source: Zookeys. 2017 Mar 27;(663):65–70. doi: 10.3897/zookeys.663.11494 (PMC5523175; doi:10.3897/zookeys.663.11494)
Supplement: XML Treatment for Qingryllus jiguanshanensis [file zookeys.663.11494-treatment1.xml]

<!DOCTYPE tp:taxon-treatment
  PUBLIC "-//TaxonX//DTD Taxonomic Treatment Publishing DTD v0 20100105//EN" "tax-treatment-NSO.dtd">
<tp:taxon-treatment xmlns:tp="http://www.plazi.org/taxpub"><tp:treatment-meta><kwd-group><label>Taxon classification</label><kwd><named-content xmlns:xlink="http://www.w3.org/1999/xlink" content-type="kingdom">Animalia</named-content></kwd><kwd><named-content xmlns:xlink="http://www.w3.org/1999/xlink" content-type="order">Orthoptera</named-content></kwd><kwd><named-content xmlns:xlink="http://www.w3.org/1999/xlink" content-type="family">Gryllidae</named-content></kwd></kwd-group><mixed-citation publication-type="journal"><person-group><name><surname>Liu</surname><given-names>Haoyu</given-names></name><name><surname>Zhang</surname><given-names>Dongxiao</given-names></name><name><surname>Shi</surname><given-names>Fuming</given-names></name></person-group><article-title>
          <italic><tp:taxon-name><tp:taxon-name-part taxon-name-part-type="genus" reg="Qingryllus">Qingryllus</tp:taxon-name-part> <tp:taxon-name-part taxon-name-part-type="species" reg="jiguanshanensis">jiguanshanensis</tp:taxon-name-part></tp:taxon-name></italic> sp. n. from Sichuan, China, the second species of <italic><tp:taxon-name><tp:taxon-name-part taxon-name-part-type="genus" reg="Qingryllus">Qingryllus</tp:taxon-name-part></tp:taxon-name></italic> (<tp:taxon-name><tp:taxon-name-part taxon-name-part-type="order">Orthoptera</tp:taxon-name-part></tp:taxon-name>, <tp:taxon-name><tp:taxon-name-part taxon-name-part-type="family">Gryllidae</tp:taxon-name-part></tp:taxon-name>)</article-title><source>Zookeys</source><day>27</day><month>3</month><year>2017</year><volume>2017</volume><issue>663</issue><fpage>65</fpage><lpage>70</lpage><pub-id pub-id-type="doi">10.3897/zookeys.663.11494</pub-id></mixed-citation></tp:treatment-meta><tp:nomenclature><tp:taxon-name>
            <tp:taxon-name-part taxon-name-part-type="genus" reg="Qingryllus">Qingryllus</tp:taxon-name-part>
            <tp:taxon-name-part taxon-name-part-type="species" reg="jiguanshanensis">jiguanshanensis</tp:taxon-name-part>
            <object-id xmlns:xlink="http://www.w3.org/1999/xlink" content-type="zoobank" xlink:type="simple">http://zoobank.org/6F867825-77BF-4133-97E2-4B331CF3A1DE</object-id>
          </tp:taxon-name><tp:taxon-status xmlns:xlink="http://www.w3.org/1999/xlink" xlink:type="simple">sp. n.</tp:taxon-status><xref ref-type="fig" rid="F2">Figures 2</xref><xref ref-type="fig" rid="F3">, 3</xref><xref ref-type="fig" rid="F4">, 4</xref></tp:nomenclature><tp:treatment-sec sec-type="type material" id="SECID0E4GAC"><title>Type material.</title><p>Holotype ♂: CHINA: Sichuan, Chongzhou, Jiguanshan, Shaoyaogou, 29.V.2016, leg. Fuming Shi. Paratypes: 1♂, 1♀: same data as the holotype.</p></tp:treatment-sec><tp:treatment-sec sec-type="description" id="SECID0ECHAC"><title>Description.</title><p>
            <bold>Male</bold>: Body medium, slightly small (Figure <xref ref-type="fig" rid="F2">2A</xref>). Head globular, smooth, with few pubescence. Frontal rostrum slightly obvious, dorsal surface flat, 1.8 times as wide as the scapus; eyes slightly protruding, rounded, located in latero-anterior sides of head; ocelli slightly rounded, median ocellus very small, lateral ocelli distinctly large; third joint of maxillary palpus distinctly long, 1.7 times as long as 4<sup>th</sup> joint, slightly shorter than 5<sup>th</sup> joint, 5<sup>th</sup> joint widened apically, apical margin transversal and arc-shaped; last joint of labial palpus slightly longer than 2<sup>th</sup> joint, slightly widened at apex, apical margin obtuse. Pronotum transverse, anterior margin slightly concave, nearly as wide as the head, distinctly widened posteriorly, posterior margin nearly straight, 1.3 times as wide as the anterior margin, 2.1 times wider than the length of pronotum; centre of pronotal disc with inconspicuous longitudinal furrow, the lateral sides with crescent impressions, lateral margins angularly rounded bent into paranota; lateral lobes distinctly smooth, without tomenta, anterior lower angles right angled, terminal obtuse, distinctly rising backwards, posterior lower angles wide, rounded. Tegmina slightly overlapping abdominal apex, with several irregular longitudinal veins and numerous transverse veins, forming irregular reticulum. Hind wings distinctly overlapping tegmina. Fore legs smooth, with no tympanum and no impressions on tibiae. Hind tibiae with four pairs of dorsal spines and three pairs of apical spurs on both sides, of which inner, upper and medial apical spurs are equal in length and distinctly longer than lower apical spurs; outer, upper and lower apical spurs slightly shorter than middle ones, nearly equal in length. Dorsal area of first tarsi with 5–8 outer and 4–5 inner spinules.</p><fig id="F2" position="float" orientation="portrait"><label>Figure 2.</label><caption><p>Habitus of <italic><tp:taxon-name><tp:taxon-name-part taxon-name-part-type="genus" reg="Qingryllus">Qingryllus</tp:taxon-name-part> <tp:taxon-name-part taxon-name-part-type="species" reg="jiguanshanensis">jiguanshanensis</tp:taxon-name-part></tp:taxon-name></italic> sp. n., dorsal view. <bold>A</bold> male <bold>B</bold> female.</p></caption><graphic xmlns:xlink="http://www.w3.org/1999/xlink" xlink:href="zookeys-663-065-g002.jpg" position="float" orientation="portrait" xlink:type="simple" id="oo_128518.jpg"/></fig><p>Supra anal plate (Figure <xref ref-type="fig" rid="F3">3D</xref>) semicircular, posterior margin broad, round. Subgenital plate rather long, narrowed posteriorly, coniform. Genitalia (Figure <xref ref-type="fig" rid="F3">3A–C</xref>). Epiphallus slightly longitudinal, anterior margin distinctly concave in middle; middle part of epiphallus narrowest, and distinctly widened anteriorly and posteriorly; apical part of epiphallus with two divided lobes, posterior margin slightly concave bearing setae. Ectoparamers semimembranous and long finger-like, not overlapping posterior margin of epiphallus; medial lobes short and slightly divided at apex. Endoparamers <!--PageBreak-->narrowed, reaching middle part of epiphallus. Apodeme distinctly developed and bend upward at apex.</p><fig id="F3" position="float" orientation="portrait"><label>Figure 3.</label><caption><p>
                <italic><tp:taxon-name><tp:taxon-name-part taxon-name-part-type="genus" reg="Qingryllus">Qingryllus</tp:taxon-name-part> <tp:taxon-name-part taxon-name-part-type="species" reg="jiguanshanensis">jiguanshanensis</tp:taxon-name-part></tp:taxon-name></italic> sp. n. Male. <bold>A–C</bold> genitalia (<bold>A</bold> dorsal view <bold>B</bold> ventral view <bold>C</bold> lateral view) <bold>D</bold> supra anal plate, dorsal view.</p></caption><graphic xmlns:xlink="http://www.w3.org/1999/xlink" xlink:href="zookeys-663-065-g003.jpg" position="float" orientation="portrait" xlink:type="simple" id="oo_128519.jpg"/></fig><p>
            <bold>Female</bold> (Figure <xref ref-type="fig" rid="F2">2B</xref>): Body very similar to that of male. Subgenital plate (Figure <xref ref-type="fig" rid="F4">4A</xref>) wide and short, narrowed posteriorly, posterior margin nearly straight. Ovipositor (Figure <xref ref-type="fig" rid="F4">4B</xref>) long and straight, near the end not swollen, apex acute.</p><fig id="F4" position="float" orientation="portrait"><label>Figure 4.</label><caption><p>
                <italic><tp:taxon-name><tp:taxon-name-part taxon-name-part-type="genus" reg="Qingryllus">Qingryllus</tp:taxon-name-part> <tp:taxon-name-part taxon-name-part-type="species" reg="jiguanshanensis">jiguanshanensis</tp:taxon-name-part></tp:taxon-name></italic> sp. n. Female. <bold>A</bold> Subgenital plate, ventral view <bold>B</bold> Ovipositor, lateral view.</p></caption><graphic xmlns:xlink="http://www.w3.org/1999/xlink" xlink:href="zookeys-663-065-g004.jpg" position="float" orientation="portrait" xlink:type="simple" id="oo_128520.jpg"/></fig><p>Colouration. Body black brown to black. Part of 4<sup>th</sup>and 5<sup>th</sup> joint of maxillary palpus, superior border of eyes, vein of tegmina on lateral sides and lower sides of hind femur yellowish-white.</p></tp:treatment-sec><tp:treatment-sec sec-type="description" id="SECID0ESLAC"><title>Measurements</title><p>(<bold>mm</bold>). Male: body 11.2–12.2, length with wings 17.0–17.5, pronotum 1.9–2.0, tegmen 9.5–9.6, hind femur 7.0–7.5; Female: body 11.0, length with wings 16.0, pronotum 2.0, tegmen 9.5, hind femur 7.0, ovipositor 9.5.</p></tp:treatment-sec><tp:treatment-sec sec-type="diagnosis" id="SECID0E1LAC"><title>Diagnosis.</title><p>This new species is similar to the type species, but differs from the latter by the posterior margin of pronotum being distinctly widened; veins of tegmina yellowish-white only on lateral side of dorsal area (between dorsal and lateral area of tegmina); epiphallus distinctly widened posteriorly. In the type species, the posterior margin of pronotum being slightly widened; basal part of dorsal area of tegmina also yellowish-white; epiphallus distinctly narrowed at apex.</p><!--PageBreak--><!--PageBreak--></tp:treatment-sec><tp:treatment-sec sec-type="distribution" id="SECID0EBMAC"><title>Distribution.</title><p>China (Sichuan).</p></tp:treatment-sec><tp:treatment-sec sec-type="etymology" id="SECID0EGMAC"><title>Etymology.</title><p>The specific name is derived from its type locality, Jiguanshan (China: Sichuan).</p></tp:treatment-sec></tp:taxon-treatment>
